# Supplementary material for: Participation in a Prison-Based Training Programme Is Beneficial for Rescue Dogs
Source: Animals (Basel). 2024 May 22;14(11):1530. doi: 10.3390/ani14111530 (PMC11171100; doi:10.3390/ani14111530)
Supplement: Supplementary file 1 [file animals-14-01530-s001.zip]

Archive with 1 entries (1 files):
- animals-2974553-supplementary.pdf
